# Supplementary material for: The Influence of Cesarean Section on the Composition and Development of Gut Microbiota During the First 3 Months of Life
Source: Front Microbiol. 2021 Aug 18;12:691312. doi: 10.3389/fmicb.2021.691312 (PMC8416498; doi:10.3389/fmicb.2021.691312)
Supplement: Supplementary file 1 [file Data_Sheet_1.ZIP]

Archive with 1 entries (1 files):
- Supplementary Material-new revised version.doc
